# Supplementary material for: Characterization of Distinct Chondrogenic Cell Populations of Patients Suffering from Microtia Using Single-Cell Micro-Raman Spectroscopy
Source: Biomedicines. 2023 Sep 21;11(9):2588. doi: 10.3390/biomedicines11092588 (PMC10526501; doi:10.3390/biomedicines11092588)
Supplement: Supplementary file 1 [file biomedicines-11-02588-s001.zip]

Archive with 1 entries (1 files):
- biomedicines-2518201-supplementary.pdf
